# Supplementary material for: Bacteriocin-Producing Enterococci Modulate Cheese Microbial Diversity
Source: Microb Ecol. 2025 Jan 22;87(1):175. doi: 10.1007/s00248-025-02491-7 (PMC11750935; doi:10.1007/s00248-025-02491-7)
Supplement: Supplementary file 2 — Supplementary file2 (XLSX 27.4 KB) [file 248_2025_2491_MOESM2_ESM.xlsx]

## Sheet: Supplementary table S2
Supplementary table S2. Resistance and sensitivity shown by enterococcal strains after the cross-immunity assay
	AM1901KF001	AM1901KF002	AM1901KF003	AM1901KF006	AM1901KF007	AM1901KF010	AM1901KF012	AM1901KF013	AM1901KF016	AM1901KF029	AM1901KF033	AM1901KF038	AM1902KF001	AM1902KF002	AM1902KF003	AM1902KF004	AM1902KF005	AM1902KF006	AM1902KF007	AM1902KF008	AM1902KF009	AM1902KF010	AM1902KF011	AM1902KF012	AM1902KF013	AM1902KF014	AM1902KF015	AM1902KF016	AM1902KF017	AM1902KF018	AM1902KF019	AM1902KF020	AM1902KF021	AM1902KF022	AM1902KF023	AM1902KF024	AM1902KF025	AM1902KF026	AM1902KF027	AM1902KF028	AM1902KF029	AM1902KF030	AM1902KF031	AM1902KF032	AM1902KF033	AM1902KF034	AM1902KF035	AM1902KF036	AM1902KF037
AM1901KF001	Resistant	Resistant	Resistant	Resistant	Resistant	Resistant	Resistant	Resistant	Resistant	Resistant	Resistant	Resistant	Resistant	Resistant	Resistant	Resistant	Resistant	Resistant	Resistant	Resistant	Resistant	Resistant	Resistant	Resistant	Resistant	Resistant	Resistant	Resistant	Resistant	Resistant	Resistant	Resistant	Resistant	Resistant	Resistant	Resistant	Resistant	Resistant	Resistant	Resistant	Resistant	Sensitive	Sensitive	Resistant	Resistant	Resistant	Resistant	Resistant	Resistant
AM1901KF002	Sensitive	Resistant	Sensitive	Sensitive	Sensitive	Sensitive	Sensitive	Sensitive	Sensitive	Sensitive	Sensitive	Sensitive	Sensitive	Resistant	Sensitive	Sensitive	Sensitive	Sensitive	Sensitive	Sensitive	Resistant	Sensitive	Sensitive	Resistant	Resistant	Resistant	Sensitive	Sensitive	Sensitive	Sensitive	Sensitive	Sensitive	Sensitive	Sensitive	Sensitive	Resistant	Sensitive	Resistant	Sensitive	Sensitive	Resistant	Sensitive	Sensitive	Sensitive	Sensitive	Sensitive	Sensitive	Resistant	Sensitive
AM1901KF003	Sensitive	Resistant	Resistant	Resistant	Resistant	Resistant	Sensitive	Resistant	Resistant	Resistant	Sensitive	Resistant	Sensitive	Resistant	Resistant	Sensitive	Resistant	Resistant	Resistant	Sensitive	Resistant	Resistant	Sensitive	Resistant	Resistant	Resistant	Resistant	Resistant	Resistant	Sensitive	Sensitive	Sensitive	Resistant	Resistant	Resistant	Resistant	Resistant	Resistant	Resistant	Resistant	Resistant	Resistant	Resistant	Resistant	Resistant	Resistant	Resistant	Resistant	Sensitive
AM1901KF006	Resistant	Resistant	Sensitive	Resistant	Sensitive	Sensitive	Resistant	Sensitive	Sensitive	Sensitive	Sensitive	Sensitive	Sensitive	Resistant	Sensitive	Sensitive	Resistant	Resistant	Sensitive	Sensitive	Resistant	Resistant	Resistant	Sensitive	Sensitive	Sensitive	Sensitive	Resistant	Sensitive	Sensitive	Sensitive	Sensitive	Sensitive	Sensitive	Sensitive	Sensitive	Sensitive	Sensitive	Sensitive	Sensitive	Sensitive	Resistant	Sensitive	Sensitive	Resistant	Sensitive	Resistant	Sensitive	Sensitive
AM1901KF007	Resistant	Resistant	Sensitive	Resistant	Resistant	Resistant	Resistant	Resistant	Resistant	Resistant	Resistant	Sensitive	Resistant	Resistant	Sensitive	Resistant	Resistant	Resistant	Resistant	Resistant	Resistant	Resistant	Resistant	Resistant	Resistant	Resistant	Resistant	Resistant	Resistant	Resistant	Resistant	Resistant	Sensitive	Resistant	Sensitive	Resistant	Sensitive	Resistant	Resistant	Resistant	Resistant	Resistant	Sensitive	Resistant	Resistant	Resistant	Resistant	Resistant	Resistant
AM1901KF010	Resistant	Resistant	Resistant	Resistant	Resistant	Resistant	Resistant	Resistant	Resistant	Resistant	Sensitive	Resistant	Sensitive	Resistant	Sensitive	Sensitive	Resistant	Resistant	Resistant	Resistant	Resistant	Resistant	Resistant	Resistant	Resistant	Resistant	Resistant	Resistant	Resistant	Resistant	Sensitive	Resistant	Resistant	Resistant	Resistant	Sensitive	Resistant	Sensitive	Resistant	Resistant	Resistant	Resistant	Resistant	Sensitive	Resistant	Sensitive	Resistant	Resistant	Sensitive
AM1901KF012	Sensitive	Sensitive	Resistant	Resistant	Resistant	Resistant	Resistant	Resistant	Resistant	Resistant	Resistant	Resistant	Resistant	Resistant	Resistant	Resistant	Resistant	Resistant	Resistant	Resistant	Sensitive	Sensitive	Resistant	Resistant	Resistant	Resistant	Resistant	Sensitive	Resistant	Resistant	Resistant	Resistant	Resistant	Resistant	Resistant	Resistant	Resistant	Resistant	Resistant	Resistant	Resistant	Resistant	Sensitive	Resistant	Resistant	Resistant	Sensitive	Resistant	Resistant
AM1901KF013	Resistant	Resistant	Sensitive	Sensitive	Resistant	Sensitive	Resistant	Resistant	Sensitive	Sensitive	Resistant	Sensitive	Resistant	Resistant	Sensitive	Resistant	Resistant	Resistant	Sensitive	Resistant	Resistant	Resistant	Resistant	Resistant	Resistant	Resistant	Resistant	Resistant	Resistant	Resistant	Resistant	Resistant	Sensitive	Resistant	Sensitive	Sensitive	Sensitive	Sensitive	Resistant	Resistant	Sensitive	Sensitive	Sensitive	Resistant	Resistant	Resistant	Resistant	Resistant	Sensitive
AM1901KF016	Sensitive	Resistant	Resistant	Resistant	Resistant	Resistant	Resistant	Resistant	Resistant	Resistant	Sensitive	Resistant	Sensitive	Resistant	Sensitive	Sensitive	Resistant	Sensitive	Resistant	Resistant	Resistant	Resistant	Resistant	Resistant	Resistant	Resistant	Resistant	Resistant	Sensitive	Sensitive	Sensitive	Sensitive	Resistant	Resistant	Resistant	Sensitive	Resistant	Resistant	Resistant	Resistant	Resistant	Resistant	Sensitive	Sensitive	Resistant	Sensitive	Sensitive	Resistant	Resistant
AM1901KF029	Sensitive	Resistant	Resistant	Resistant	Resistant	Resistant	Resistant	Resistant	Resistant	Resistant	Sensitive	Resistant	Sensitive	Resistant	Resistant	Sensitive	Resistant	Sensitive	Resistant	Resistant	Resistant	Resistant	Resistant	Resistant	Resistant	Resistant	Resistant	Resistant	Sensitive	Resistant	Resistant	Sensitive	Resistant	Resistant	Resistant	Sensitive	Resistant	Resistant	Resistant	Resistant	Resistant	Sensitive	Sensitive	Sensitive	Resistant	Resistant	Resistant	Resistant	Sensitive
AM1901KF033	Resistant	Resistant	Sensitive	Sensitive	Resistant	Sensitive	Resistant	Resistant	Sensitive	Sensitive	Resistant	Sensitive	Resistant	Resistant	Resistant	Sensitive	Resistant	Resistant	Sensitive	Resistant	Resistant	Resistant	Resistant	Resistant	Resistant	Resistant	Resistant	Resistant	Sensitive	Resistant	Resistant	Sensitive	Sensitive	Sensitive	Sensitive	Resistant	Sensitive	Resistant	Resistant	Resistant	Resistant	Sensitive	Sensitive	Resistant	Resistant	Resistant	Resistant	Resistant	Resistant
AM1901KF038	Sensitive	Resistant	Resistant	Resistant	Resistant	Resistant	Resistant	Resistant	Resistant	Resistant	Sensitive	Resistant	Sensitive	Resistant	Resistant	Sensitive	Resistant	Sensitive	Resistant	Sensitive	Resistant	Sensitive	Resistant	Resistant	Resistant	Resistant	Resistant	Sensitive	Resistant	Resistant	Sensitive	Sensitive	Resistant	Resistant	Resistant	Sensitive	Resistant	Resistant	Resistant	Resistant	Resistant	Sensitive	Sensitive	Sensitive	Resistant	Resistant	Resistant	Resistant	Resistant
AM1902KF001	Sensitive	Resistant	Sensitive	Sensitive	Sensitive	Sensitive	Sensitive	Sensitive	Sensitive	Sensitive	Sensitive	Sensitive	Resistant	Sensitive	Sensitive	Resistant	Sensitive	Sensitive	Sensitive	Sensitive	Sensitive	Sensitive	Sensitive	Sensitive	Resistant	Sensitive	Resistant	Sensitive	Sensitive	Resistant	Sensitive	Resistant	Sensitive	Sensitive	Sensitive	Sensitive	Resistant	Sensitive	Resistant	Resistant	Resistant	Resistant	Sensitive	Sensitive	Resistant	Sensitive	Sensitive	Resistant	Sensitive
AM1902KF002	Sensitive	Resistant	Sensitive	Sensitive	Sensitive	Sensitive	Sensitive	Sensitive	Sensitive	Sensitive	Sensitive	Sensitive	Sensitive	Resistant	Sensitive	Sensitive	Sensitive	Sensitive	Sensitive	Sensitive	Resistant	Sensitive	Sensitive	Resistant	Resistant	Resistant	Resistant	Sensitive	Sensitive	Sensitive	Sensitive	Sensitive	Sensitive	Sensitive	Sensitive	Sensitive	Sensitive	Resistant	Sensitive	Sensitive	Sensitive	Resistant	Sensitive	Resistant	Sensitive	Sensitive	Sensitive	Resistant	Sensitive
AM1902KF003	Sensitive	Sensitive	Resistant	Resistant	Resistant	Resistant	Sensitive	Resistant	Resistant	Resistant	Resistant	Resistant	Resistant	Resistant	Resistant	Resistant	Resistant	Sensitive	Resistant	Sensitive	Sensitive	Resistant	Resistant	Resistant	Resistant	Resistant	Resistant	Sensitive	Resistant	Resistant	Resistant	Resistant	Resistant	Resistant	Resistant	Resistant	Resistant	Resistant	Resistant	Resistant	Resistant	Resistant	Sensitive	Resistant	Resistant	Resistant	Sensitive	Resistant	Resistant
AM1902KF004	Sensitive	Sensitive	Sensitive	Sensitive	Resistant	Sensitive	Sensitive	Resistant	Sensitive	Sensitive	Sensitive	Sensitive	Sensitive	Sensitive	Resistant	Resistant	Resistant	Sensitive	Sensitive	Sensitive	Sensitive	Resistant	Sensitive	Resistant	Sensitive	Sensitive	Resistant	Sensitive	Sensitive	Resistant	Sensitive	Sensitive	Sensitive	Sensitive	Sensitive	Sensitive	Sensitive	Sensitive	Sensitive	Resistant	Sensitive	Resistant	Sensitive	Sensitive	Resistant	Resistant	Sensitive	Resistant	Sensitive
AM1902KF005	Sensitive	Sensitive	Resistant	Resistant	Sensitive	Resistant	Sensitive	Resistant	Resistant	Resistant	Resistant	Resistant	Resistant	Sensitive	Sensitive	Resistant	Sensitive	Sensitive	Resistant	Sensitive	Sensitive	Sensitive	Resistant	Resistant	Resistant	Resistant	Resistant	Sensitive	Resistant	Resistant	Resistant	Resistant	Resistant	Resistant	Resistant	Resistant	Resistant	Resistant	Resistant	Resistant	Resistant	Resistant	Sensitive	Resistant	Sensitive	Resistant	Sensitive	Resistant	Sensitive
AM1902KF006	Sensitive	Sensitive	Sensitive	Sensitive	Sensitive	Sensitive	Sensitive	Sensitive	Sensitive	Sensitive	Sensitive	Sensitive	Sensitive	Sensitive	Sensitive	Sensitive	Sensitive	Resistant	Sensitive	Resistant	Sensitive	Resistant	Sensitive	Sensitive	Sensitive	Sensitive	Sensitive	Resistant	Sensitive	Sensitive	Sensitive	Sensitive	Sensitive	Sensitive	Sensitive	Sensitive	Sensitive	Sensitive	Sensitive	Sensitive	Sensitive	Resistant	Sensitive	Sensitive	Sensitive	Sensitive	Resistant	Sensitive	Sensitive
AM1902KF007	Sensitive	Sensitive	Sensitive	Sensitive	Sensitive	Sensitive	Sensitive	Sensitive	Sensitive	Sensitive	Sensitive	Sensitive	Sensitive	Sensitive	Sensitive	Sensitive	Sensitive	Resistant	Sensitive	Resistant	Sensitive	Resistant	Sensitive	Sensitive	Sensitive	Sensitive	Sensitive	Resistant	Sensitive	Sensitive	Sensitive	Sensitive	Sensitive	Sensitive	Sensitive	Sensitive	Sensitive	Sensitive	Sensitive	Sensitive	Sensitive	Resistant	Sensitive	Sensitive	Sensitive	Sensitive	Sensitive	Sensitive	Sensitive
AM1902KF008	Sensitive	Sensitive	Sensitive	Sensitive	Sensitive	Sensitive	Sensitive	Sensitive	Sensitive	Sensitive	Sensitive	Sensitive	Sensitive	Sensitive	Sensitive	Sensitive	Sensitive	Resistant	Sensitive	Resistant	Sensitive	Resistant	Sensitive	Sensitive	Sensitive	Sensitive	Sensitive	Resistant	Sensitive	Sensitive	Sensitive	Sensitive	Sensitive	Sensitive	Sensitive	Sensitive	Sensitive	Sensitive	Sensitive	Sensitive	Sensitive	Resistant	Sensitive	Sensitive	Sensitive	Sensitive	Sensitive	Sensitive	Sensitive
AM1902KF009	Sensitive	Resistant	Sensitive	Sensitive	Sensitive	Sensitive	Sensitive	Sensitive	Sensitive	Sensitive	Sensitive	Sensitive	Sensitive	Resistant	Sensitive	Sensitive	Sensitive	Sensitive	Sensitive	Sensitive	Resistant	Sensitive	Sensitive	Resistant	Resistant	Sensitive	Sensitive	Sensitive	Sensitive	Sensitive	Sensitive	Sensitive	Sensitive	Sensitive	Sensitive	Sensitive	Sensitive	Resistant	Sensitive	Sensitive	Sensitive	Resistant	Resistant	Resistant	Sensitive	Sensitive	Sensitive	Resistant	Sensitive
AM1902KF010	Sensitive	Sensitive	Sensitive	Sensitive	Sensitive	Sensitive	Sensitive	Sensitive	Sensitive	Sensitive	Sensitive	Sensitive	Sensitive	Sensitive	Sensitive	Sensitive	Sensitive	Resistant	Sensitive	Resistant	Sensitive	Resistant	Sensitive	Sensitive	Sensitive	Sensitive	Sensitive	Resistant	Sensitive	Sensitive	Sensitive	Sensitive	Sensitive	Sensitive	Sensitive	Sensitive	Sensitive	Sensitive	Sensitive	Sensitive	Sensitive	Sensitive	Sensitive	Sensitive	Sensitive	Sensitive	Sensitive	Sensitive	Sensitive
AM1902KF011	Sensitive	Sensitive	Resistant	Resistant	Sensitive	Sensitive	Sensitive	Resistant	Resistant	Sensitive	Resistant	Resistant	Resistant	Resistant	Sensitive	Resistant	Sensitive	Sensitive	Sensitive	Sensitive	Sensitive	Sensitive	Resistant	Resistant	Resistant	Resistant	Resistant	Sensitive	Resistant	Resistant	Resistant	Resistant	Resistant	Resistant	Resistant	Resistant	Resistant	Resistant	Resistant	Resistant	Sensitive	Resistant	Resistant	Resistant	Sensitive	Resistant	Sensitive	Resistant	Resistant
AM1902KF012	Sensitive	Sensitive	Resistant	Resistant	Resistant	Resistant	Sensitive	Resistant	Resistant	Sensitive	Resistant	Resistant	Resistant	Resistant	Sensitive	Resistant	Sensitive	Sensitive	Resistant	Sensitive	Sensitive	Sensitive	Resistant	Resistant	Resistant	Resistant	Resistant	Sensitive	Resistant	Resistant	Resistant	Resistant	Resistant	Resistant	Resistant	Resistant	Resistant	Resistant	Resistant	Resistant	Sensitive	Sensitive	Resistant	Resistant	Sensitive	Resistant	Sensitive	Resistant	Resistant
AM1902KF013	Sensitive	Sensitive	Resistant	Resistant	Resistant	Resistant	Sensitive	Resistant	Resistant	Resistant	Resistant	Resistant	Resistant	Sensitive	Sensitive	Resistant	Sensitive	Sensitive	Resistant	Sensitive	Sensitive	Sensitive	Resistant	Resistant	Resistant	Resistant	Resistant	Sensitive	Resistant	Resistant	Resistant	Resistant	Resistant	Resistant	Resistant	Resistant	Resistant	Resistant	Resistant	Resistant	Sensitive	Resistant	Resistant	Resistant	Sensitive	Resistant	Sensitive	Resistant	Resistant
AM1902KF014	Sensitive	Sensitive	Resistant	Resistant	Resistant	Resistant	Sensitive	Resistant	Resistant	Resistant	Resistant	Resistant	Resistant	Resistant	Sensitive	Resistant	Sensitive	Sensitive	Resistant	Sensitive	Sensitive	Sensitive	Resistant	Resistant	Resistant	Resistant	Resistant	Sensitive	Resistant	Resistant	Resistant	Resistant	Resistant	Resistant	Resistant	Resistant	Resistant	Resistant	Resistant	Resistant	Resistant	Resistant	Resistant	Resistant	Sensitive	Resistant	Sensitive	Resistant	Resistant
AM1902KF015	Sensitive	Sensitive	Resistant	Sensitive	Resistant	Resistant	Sensitive	Resistant	Resistant	Sensitive	Resistant	Resistant	Resistant	Resistant	Sensitive	Resistant	Sensitive	Sensitive	Resistant	Sensitive	Sensitive	Sensitive	Resistant	Resistant	Resistant	Resistant	Resistant	Sensitive	Resistant	Resistant	Resistant	Resistant	Resistant	Resistant	Resistant	Resistant	Resistant	Resistant	Resistant	Resistant	Resistant	Resistant	Sensitive	Resistant	Sensitive	Resistant	Sensitive	Resistant	Resistant
AM1902KF016	Sensitive	Sensitive	Sensitive	Sensitive	Sensitive	Sensitive	Sensitive	Sensitive	Sensitive	Sensitive	Sensitive	Sensitive	Sensitive	Sensitive	Sensitive	Sensitive	Sensitive	Resistant	Sensitive	Resistant	Sensitive	Resistant	Sensitive	Sensitive	Sensitive	Sensitive	Sensitive	Resistant	Sensitive	Sensitive	Resistant	Sensitive	Sensitive	Resistant	Sensitive	Sensitive	Sensitive	Sensitive	Sensitive	Sensitive	Sensitive	Resistant	Resistant	Resistant	Sensitive	Sensitive	Sensitive	Sensitive	Sensitive
AM1902KF017	Sensitive	Sensitive	Sensitive	Sensitive	Sensitive	Resistant	Sensitive	Resistant	Resistant	Sensitive	Resistant	Sensitive	Sensitive	Resistant	Sensitive	Sensitive	Sensitive	Sensitive	Resistant	Sensitive	Sensitive	Sensitive	Resistant	Sensitive	Resistant	Sensitive	Sensitive	Sensitive	Resistant	Resistant	Resistant	Resistant	Sensitive	Sensitive	Sensitive	Sensitive	Sensitive	Resistant	Resistant	Resistant	Resistant	Resistant	Sensitive	Sensitive	Sensitive	Resistant	Sensitive	Resistant	Sensitive
AM1902KF018	Sensitive	Sensitive	Sensitive	Sensitive	Sensitive	Sensitive	Sensitive	Sensitive	Sensitive	Sensitive	Sensitive	Sensitive	Sensitive	Sensitive	Sensitive	Sensitive	Sensitive	Sensitive	Sensitive	Sensitive	Sensitive	Sensitive	Sensitive	Sensitive	Sensitive	Sensitive	Sensitive	Sensitive	Sensitive	Resistant	Resistant	Resistant	Sensitive	Sensitive	Sensitive	Sensitive	Sensitive	Resistant	Sensitive	Sensitive	Sensitive	Sensitive	Sensitive	Resistant	Sensitive	Sensitive	Sensitive	Sensitive	Sensitive
AM1902KF019	Sensitive	Sensitive	Sensitive	Sensitive	Sensitive	Sensitive	Sensitive	Sensitive	Sensitive	Sensitive	Sensitive	Sensitive	Sensitive	Sensitive	Sensitive	Sensitive	Sensitive	Sensitive	Resistant	Sensitive	Sensitive	Sensitive	Sensitive	Sensitive	Sensitive	Sensitive	Sensitive	Sensitive	Resistant	Sensitive	Resistant	Resistant	Sensitive	Sensitive	Sensitive	Sensitive	Resistant	Resistant	Sensitive	Sensitive	Sensitive	Resistant	Resistant	Resistant	Sensitive	Sensitive	Sensitive	Sensitive	Sensitive
AM1902KF020	Sensitive	Sensitive	Sensitive	Sensitive	Sensitive	Sensitive	Sensitive	Sensitive	Sensitive	Sensitive	Sensitive	Sensitive	Sensitive	Sensitive	Sensitive	Sensitive	Sensitive	Sensitive	Sensitive	Sensitive	Sensitive	Sensitive	Sensitive	Sensitive	Sensitive	Sensitive	Sensitive	Sensitive	Resistant	Resistant	Resistant	Resistant	Resistant	Resistant	Resistant	Resistant	Resistant	Resistant	Resistant	Resistant	Sensitive	Sensitive	Resistant	Sensitive	Sensitive	Sensitive	Sensitive	Sensitive	Sensitive
AM1902KF021	Sensitive	Sensitive	Resistant	Resistant	Resistant	Resistant	Sensitive	Resistant	Resistant	Resistant	Resistant	Resistant	Resistant	Sensitive	Sensitive	Resistant	Sensitive	Sensitive	Resistant	Sensitive	Sensitive	Sensitive	Resistant	Resistant	Resistant	Resistant	Resistant	Sensitive	Resistant	Sensitive	Resistant	Resistant	Sensitive	Resistant	Sensitive	Resistant	Sensitive	Resistant	Resistant	Resistant	Resistant	Resistant	Sensitive	Sensitive	Sensitive	Resistant	Sensitive	Resistant	Sensitive
AM1902KF022	Sensitive	Sensitive	Sensitive	Sensitive	Sensitive	Sensitive	Sensitive	Sensitive	Sensitive	Sensitive	Sensitive	Sensitive	Sensitive	Sensitive	Sensitive	Sensitive	Sensitive	Sensitive	Resistant	Sensitive	Sensitive	Sensitive	Sensitive	Sensitive	Sensitive	Sensitive	Sensitive	Sensitive	Sensitive	Sensitive	Sensitive	Sensitive	Sensitive	Resistant	Sensitive	Resistant	Resistant	Resistant	Resistant	Resistant	Resistant	Resistant	Sensitive	Resistant	Sensitive	Resistant	Sensitive	Resistant	Resistant
AM1902KF023	Sensitive	Sensitive	Resistant	Resistant	Resistant	Resistant	Sensitive	Resistant	Resistant	Resistant	Resistant	Resistant	Resistant	Sensitive	Sensitive	Resistant	Sensitive	Sensitive	Resistant	Sensitive	Sensitive	Sensitive	Resistant	Resistant	Resistant	Resistant	Resistant	Sensitive	Resistant	Resistant	Resistant	Resistant	Resistant	Resistant	Sensitive	Resistant	Sensitive	Resistant	Resistant	Sensitive	Resistant	Resistant	Sensitive	Resistant	Sensitive	Resistant	Sensitive	Resistant	Sensitive
AM1902KF024	Sensitive	Sensitive	Sensitive	Sensitive	Sensitive	Sensitive	Sensitive	Sensitive	Sensitive	Sensitive	Sensitive	Sensitive	Sensitive	Sensitive	Sensitive	Sensitive	Resistant	Sensitive	Resistant	Sensitive	Sensitive	Sensitive	Sensitive	Sensitive	Sensitive	Sensitive	Sensitive	Sensitive	Sensitive	Sensitive	Sensitive	Sensitive	Sensitive	Resistant	Resistant	Resistant	Resistant	Resistant	Resistant	Resistant	Resistant	Resistant	Sensitive	Resistant	Sensitive	Resistant	Sensitive	Resistant	Resistant
AM1902KF025	Sensitive	Sensitive	Resistant	Resistant	Resistant	Resistant	Sensitive	Resistant	Resistant	Resistant	Resistant	Resistant	Resistant	Sensitive	Sensitive	Resistant	Sensitive	Sensitive	Resistant	Sensitive	Resistant	Sensitive	Resistant	Resistant	Resistant	Resistant	Resistant	Sensitive	Resistant	Resistant	Resistant	Resistant	Resistant	Resistant	Sensitive	Resistant	Sensitive	Resistant	Resistant	Resistant	Resistant	Resistant	Sensitive	Resistant	Sensitive	Resistant	Sensitive	Resistant	Resistant
AM1902KF026	Sensitive	Sensitive	Sensitive	Sensitive	Sensitive	Sensitive	Sensitive	Sensitive	Sensitive	Sensitive	Sensitive	Sensitive	Sensitive	Sensitive	Sensitive	Sensitive	Sensitive	Sensitive	Resistant	Sensitive	Sensitive	Sensitive	Sensitive	Sensitive	Sensitive	Sensitive	Sensitive	Sensitive	Sensitive	Sensitive	Sensitive	Sensitive	Sensitive	Resistant	Sensitive	Resistant	Resistant	Resistant	Resistant	Resistant	Resistant	Sensitive	Sensitive	Resistant	Sensitive	Resistant	Sensitive	Resistant	Sensitive
AM1902KF027	Sensitive	Sensitive	Sensitive	Sensitive	Sensitive	Sensitive	Sensitive	Sensitive	Sensitive	Sensitive	Sensitive	Sensitive	Sensitive	Sensitive	Sensitive	Sensitive	Sensitive	Sensitive	Resistant	Sensitive	Sensitive	Sensitive	Sensitive	Sensitive	Sensitive	Sensitive	Sensitive	Sensitive	Sensitive	Sensitive	Sensitive	Sensitive	Sensitive	Resistant	Resistant	Resistant	Resistant	Resistant	Resistant	Resistant	Resistant	Sensitive	Sensitive	Resistant	Sensitive	Resistant	Sensitive	Resistant	Sensitive
AM1902KF028	Sensitive	Sensitive	Sensitive	Sensitive	Sensitive	Sensitive	Sensitive	Sensitive	Sensitive	Sensitive	Sensitive	Sensitive	Sensitive	Sensitive	Sensitive	Sensitive	Sensitive	Sensitive	Resistant	Sensitive	Sensitive	Sensitive	Sensitive	Sensitive	Sensitive	Sensitive	Sensitive	Resistant	Sensitive	Sensitive	Sensitive	Sensitive	Sensitive	Resistant	Sensitive	Resistant	Resistant	Resistant	Resistant	Resistant	Resistant	Sensitive	Sensitive	Resistant	Sensitive	Resistant	Sensitive	Resistant	Sensitive
AM1902KF029	Sensitive	Sensitive	Sensitive	Sensitive	Sensitive	Sensitive	Sensitive	Sensitive	Sensitive	Sensitive	Sensitive	Sensitive	Sensitive	Sensitive	Sensitive	Sensitive	Sensitive	Sensitive	Resistant	Sensitive	Sensitive	Sensitive	Sensitive	Sensitive	Sensitive	Sensitive	Sensitive	Sensitive	Sensitive	Sensitive	Sensitive	Sensitive	Sensitive	Resistant	Sensitive	Resistant	Sensitive	Resistant	Resistant	Resistant	Resistant	Resistant	Sensitive	Resistant	Sensitive	Resistant	Sensitive	Resistant	Sensitive
AM1902KF030	Sensitive	Sensitive	Sensitive	Sensitive	Sensitive	Sensitive	Sensitive	Sensitive	Sensitive	Sensitive	Sensitive	Sensitive	Sensitive	Sensitive	Sensitive	Sensitive	Sensitive	Sensitive	Resistant	Sensitive	Sensitive	Sensitive	Sensitive	Sensitive	Sensitive	Sensitive	Sensitive	Sensitive	Sensitive	Sensitive	Sensitive	Sensitive	Sensitive	Resistant	Sensitive	Resistant	Sensitive	Resistant	Resistant	Resistant	Resistant	Resistant	Sensitive	Resistant	Sensitive	Resistant	Sensitive	Resistant	Sensitive
AM1902KF031	Sensitive	Resistant	Resistant	Resistant	Resistant	Resistant	Resistant	Resistant	Resistant	Resistant	Resistant	Resistant	Resistant	Resistant	Resistant	Resistant	Resistant	Resistant	Resistant	Resistant	Resistant	Resistant	Resistant	Resistant	Resistant	Resistant	Resistant	Resistant	Resistant	Resistant	Resistant	Resistant	Resistant	Resistant	Resistant	Resistant	Resistant	Resistant	Resistant	Resistant	Resistant	Resistant	Resistant	Resistant	Resistant	Resistant	Resistant	Resistant	Resistant
AM1902KF032	Sensitive	Sensitive	Sensitive	Sensitive	Sensitive	Sensitive	Sensitive	Sensitive	Sensitive	Sensitive	Sensitive	Sensitive	Sensitive	Sensitive	Sensitive	Sensitive	Sensitive	Sensitive	Resistant	Sensitive	Sensitive	Sensitive	Sensitive	Sensitive	Sensitive	Sensitive	Sensitive	Sensitive	Sensitive	Sensitive	Sensitive	Sensitive	Sensitive	Resistant	Sensitive	Resistant	Sensitive	Resistant	Resistant	Resistant	Resistant	Resistant	Sensitive	Resistant	Sensitive	Resistant	Sensitive	Resistant	Sensitive
AM1902KF033	Sensitive	Sensitive	Sensitive	Resistant	Resistant	Sensitive	Sensitive	Sensitive	Resistant	Sensitive	Sensitive	Sensitive	Sensitive	Resistant	Sensitive	Sensitive	Sensitive	Sensitive	Resistant	Sensitive	Resistant	Resistant	Resistant	Resistant	Resistant	Resistant	Resistant	Sensitive	Resistant	Resistant	Resistant	Resistant	Resistant	Resistant	Resistant	Resistant	Resistant	Resistant	Resistant	Resistant	Resistant	Resistant	Sensitive	Resistant	Resistant	Resistant	Sensitive	Resistant	Resistant
AM1902KF034	Sensitive	Sensitive	Sensitive	Sensitive	Sensitive	Sensitive	Sensitive	Sensitive	Sensitive	Sensitive	Sensitive	Sensitive	Sensitive	Sensitive	Sensitive	Sensitive	Sensitive	Sensitive	Resistant	Sensitive	Sensitive	Sensitive	Sensitive	Sensitive	Sensitive	Sensitive	Sensitive	Sensitive	Sensitive	Sensitive	Sensitive	Sensitive	Sensitive	Resistant	Sensitive	Resistant	Sensitive	Resistant	Resistant	Resistant	Resistant	Resistant	Sensitive	Resistant	Sensitive	Resistant	Sensitive	Resistant	Sensitive
AM1902KF035	Resistant	Resistant	Resistant	Resistant	Resistant	Resistant	Resistant	Resistant	Resistant	Resistant	Resistant	Resistant	Sensitive	Resistant	Resistant	Resistant	Resistant	Resistant	Resistant	Resistant	Resistant	Resistant	Resistant	Resistant	Resistant	Resistant	Resistant	Resistant	Resistant	Resistant	Resistant	Resistant	Resistant	Resistant	Resistant	Resistant	Resistant	Resistant	Resistant	Resistant	Resistant	Resistant	Resistant	Resistant	Resistant	Resistant	Resistant	Resistant	Resistant
AM1902KF036	Sensitive	Sensitive	Sensitive	Sensitive	Sensitive	Sensitive	Sensitive	Sensitive	Sensitive	Sensitive	Sensitive	Sensitive	Sensitive	Sensitive	Resistant	Sensitive	Resistant	Sensitive	Resistant	Sensitive	Sensitive	Sensitive	Sensitive	Sensitive	Sensitive	Sensitive	Sensitive	Sensitive	Sensitive	Sensitive	Sensitive	Sensitive	Sensitive	Resistant	Sensitive	Resistant	Sensitive	Resistant	Resistant	Resistant	Resistant	Resistant	Sensitive	Resistant	Resistant	Resistant	Sensitive	Resistant	Sensitive
AM1902KF037	Resistant	Resistant	Resistant	Resistant	Resistant	Resistant	Resistant	Resistant	Resistant	Resistant	Resistant	Resistant	Resistant	Resistant	Resistant	Resistant	Resistant	Resistant	Resistant	Resistant	Resistant	Resistant	Resistant	Resistant	Resistant	Resistant	Resistant	Resistant	Resistant	Resistant	Resistant	Resistant	Resistant	Resistant	Resistant	Resistant	Resistant	Resistant	Resistant	Resistant	Resistant	Resistant	Resistant	Resistant	Resistant	Resistant	Resistant	Resistant	Resistant
AM1902KF038	Sensitive	Sensitive	Sensitive	Sensitive	Sensitive	Sensitive	Sensitive	Sensitive	Sensitive	Sensitive	Sensitive	Sensitive	Sensitive	Sensitive	Resistant	Sensitive	Resistant	Sensitive	Resistant	Sensitive	Sensitive	Sensitive	Sensitive	Sensitive	Sensitive	Sensitive	Sensitive	Sensitive	Sensitive	Sensitive	Sensitive	Sensitive	Sensitive	Resistant	Sensitive	Resistant	Sensitive	Resistant	Resistant	Resistant	Resistant	Resistant	Sensitive	Resistant	Resistant	Resistant	Sensitive	Resistant	Sensitive
AM1902KF039	Sensitive	Sensitive	Resistant	Resistant	Resistant	Resistant	Sensitive	Resistant	Resistant	Resistant	Resistant	Resistant	Resistant	Sensitive	Sensitive	Resistant	Sensitive	Sensitive	Resistant	Sensitive	Sensitive	Sensitive	Resistant	Resistant	Resistant	Resistant	Resistant	Resistant	Resistant	Resistant	Resistant	Resistant	Resistant	Resistant	Resistant	Resistant	Resistant	Resistant	Resistant	Resistant	Resistant	Resistant	Sensitive	Resistant	Sensitive	Resistant	Sensitive	Resistant	Resistant
AM1902KF040	Resistant	Resistant	Resistant	Resistant	Resistant	Resistant	Resistant	Resistant	Resistant	Resistant	Resistant	Resistant	Resistant	Resistant	Resistant	Resistant	Resistant	Resistant	Resistant	Resistant	Resistant	Resistant	Resistant	Resistant	Resistant	Resistant	Resistant	Resistant	Resistant	Resistant	Resistant	Resistant	Sensitive	Resistant	Resistant	Resistant	Resistant	Resistant	Resistant	Resistant	Resistant	Resistant	Resistant	Resistant	Resistant	Resistant	Resistant	Resistant	Resistant
AM1903KF001	Sensitive	Resistant	Resistant	Resistant	Resistant	Resistant	Sensitive	Resistant	Resistant	Resistant	Resistant	Resistant	Resistant	Resistant	Resistant	Resistant	Resistant	Resistant	Resistant	Resistant	Sensitive	Resistant	Resistant	Resistant	Resistant	Resistant	Resistant	Resistant	Resistant	Resistant	Resistant	Resistant	Resistant	Resistant	Resistant	Resistant	Resistant	Resistant	Resistant	Resistant	Resistant	Resistant	Resistant	Resistant	Resistant	Resistant	Sensitive	Resistant	Resistant
AM1903KF002	Resistant	Resistant	Resistant	Resistant	Resistant	Resistant	Resistant	Resistant	Resistant	Resistant	Resistant	Resistant	Resistant	Resistant	Resistant	Resistant	Resistant	Resistant	Resistant	Resistant	Sensitive	Resistant	Resistant	Resistant	Resistant	Resistant	Resistant	Resistant	Resistant	Resistant	Resistant	Resistant	Resistant	Resistant	Resistant	Resistant	Resistant	Resistant	Resistant	Resistant	Resistant	Resistant	Resistant	Resistant	Resistant	Resistant	Resistant	Resistant	Resistant
AM1903KF003	Resistant	Resistant	Resistant	Resistant	Resistant	Resistant	Resistant	Resistant	Resistant	Resistant	Resistant	Resistant	Resistant	Resistant	Resistant	Resistant	Resistant	Resistant	Resistant	Resistant	Resistant	Resistant	Resistant	Resistant	Resistant	Resistant	Resistant	Resistant	Resistant	Resistant	Resistant	Resistant	Resistant	Resistant	Resistant	Resistant	Resistant	Resistant	Resistant	Resistant	Resistant	Resistant	Resistant	Resistant	Resistant	Resistant	Resistant	Resistant	Resistant
AM1903KF004	Sensitive	Resistant	Resistant	Resistant	Resistant	Resistant	Sensitive	Resistant	Resistant	Resistant	Resistant	Resistant	Resistant	Resistant	Resistant	Resistant	Resistant	Resistant	Resistant	Resistant	Resistant	Resistant	Resistant	Resistant	Resistant	Resistant	Resistant	Resistant	Resistant	Resistant	Resistant	Resistant	Resistant	Resistant	Resistant	Resistant	Resistant	Resistant	Resistant	Resistant	Resistant	Resistant	Resistant	Resistant	Resistant	Resistant	Resistant	Resistant	Resistant
AM1903KF005	Resistant	Resistant	Resistant	Resistant	Resistant	Resistant	Resistant	Resistant	Resistant	Resistant	Resistant	Resistant	Resistant	Resistant	Resistant	Resistant	Resistant	Resistant	Resistant	Resistant	Resistant	Resistant	Resistant	Resistant	Resistant	Resistant	Resistant	Resistant	Resistant	Resistant	Resistant	Resistant	Resistant	Resistant	Resistant	Resistant	Resistant	Resistant	Resistant	Resistant	Resistant	Resistant	Resistant	Resistant	Resistant	Resistant	Resistant	Resistant	Resistant
AM1903KF006	Resistant	Resistant	Resistant	Resistant	Resistant	Resistant	Sensitive	Resistant	Resistant	Resistant	Resistant	Resistant	Resistant	Resistant	Resistant	Resistant	Resistant	Sensitive	Resistant	Resistant	Sensitive	Sensitive	Resistant	Resistant	Resistant	Resistant	Resistant	Resistant	Resistant	Resistant	Resistant	Resistant	Resistant	Resistant	Resistant	Resistant	Resistant	Resistant	Resistant	Resistant	Resistant	Resistant	Resistant	Resistant	Resistant	Resistant	Sensitive	Resistant	Resistant
AM1903KF007	Resistant	Resistant	Resistant	Resistant	Resistant	Resistant	Resistant	Resistant	Resistant	Resistant	Resistant	Resistant	Resistant	Resistant	Resistant	Resistant	Resistant	Resistant	Resistant	Resistant	Resistant	Resistant	Resistant	Resistant	Resistant	Resistant	Resistant	Resistant	Resistant	Resistant	Resistant	Resistant	Resistant	Resistant	Resistant	Resistant	Resistant	Resistant	Resistant	Resistant	Resistant	Resistant	Resistant	Resistant	Resistant	Resistant	Resistant	Resistant	Resistant
AM1903KF008	Sensitive	Sensitive	Sensitive	Sensitive	Sensitive	Sensitive	Sensitive	Sensitive	Sensitive	Sensitive	Sensitive	Sensitive	Sensitive	Sensitive	Sensitive	Sensitive	Sensitive	Sensitive	Resistant	Sensitive	Sensitive	Sensitive	Sensitive	Resistant	Sensitive	Resistant	Sensitive	Sensitive	Sensitive	Sensitive	Sensitive	Sensitive	Sensitive	Sensitive	Sensitive	Resistant	Sensitive	Resistant	Sensitive	Sensitive	Resistant	Resistant	Sensitive	Resistant	Sensitive	Sensitive	Sensitive	Resistant	Sensitive
AM1903KF009	Resistant	Resistant	Resistant	Resistant	Resistant	Resistant	Resistant	Resistant	Resistant	Resistant	Resistant	Resistant	Resistant	Resistant	Resistant	Resistant	Resistant	Resistant	Resistant	Resistant	Resistant	Resistant	Resistant	Resistant	Resistant	Resistant	Resistant	Sensitive	Resistant	Sensitive	Resistant	Resistant	Resistant	Resistant	Resistant	Resistant	Resistant	Resistant	Resistant	Resistant	Resistant	Resistant	Resistant	Resistant	Resistant	Resistant	Sensitive	Resistant	Resistant
AM1903KF010	Resistant	Resistant	Resistant	Resistant	Resistant	Resistant	Resistant	Resistant	Resistant	Resistant	Resistant	Resistant	Resistant	Resistant	Resistant	Resistant	Resistant	Resistant	Resistant	Resistant	Resistant	Resistant	Resistant	Resistant	Resistant	Resistant	Resistant	Resistant	Resistant	Resistant	Resistant	Resistant	Resistant	Resistant	Resistant	Resistant	Resistant	Resistant	Resistant	Resistant	Resistant	Resistant	Sensitive	Resistant	Resistant	Resistant	Resistant	Resistant	Resistant
AM1903KF011	Resistant	Resistant	Resistant	Resistant	Resistant	Resistant	Resistant	Resistant	Resistant	Resistant	Resistant	Resistant	Resistant	Resistant	Resistant	Resistant	Resistant	Resistant	Resistant	Resistant	Sensitive	Resistant	Resistant	Resistant	Resistant	Resistant	Resistant	Sensitive	Resistant	Resistant	Resistant	Resistant	Resistant	Resistant	Resistant	Resistant	Resistant	Resistant	Resistant	Resistant	Resistant	Resistant	Sensitive	Resistant	Resistant	Resistant	Sensitive	Resistant	Resistant
AM1903KF012	Sensitive	Resistant	Resistant	Resistant	Resistant	Resistant	Resistant	Resistant	Resistant	Resistant	Resistant	Resistant	Resistant	Resistant	Resistant	Resistant	Resistant	Resistant	Resistant	Resistant	Resistant	Resistant	Resistant	Resistant	Resistant	Resistant	Resistant	Sensitive	Resistant	Resistant	Resistant	Resistant	Resistant	Resistant	Resistant	Resistant	Resistant	Resistant	Resistant	Resistant	Resistant	Resistant	Sensitive	Resistant	Resistant	Resistant	Sensitive	Resistant	Resistant
AM1903KF013	Sensitive	Resistant	Resistant	Resistant	Resistant	Resistant	Resistant	Resistant	Resistant	Resistant	Resistant	Resistant	Resistant	Resistant	Resistant	Resistant	Resistant	Resistant	Resistant	Resistant	Resistant	Resistant	Resistant	Resistant	Resistant	Resistant	Resistant	Sensitive	Resistant	Resistant	Resistant	Resistant	Resistant	Resistant	Resistant	Resistant	Resistant	Resistant	Resistant	Resistant	Resistant	Resistant	Sensitive	Resistant	Resistant	Resistant	Sensitive	Resistant	Resistant
AM1903KF014	Resistant	Resistant	Resistant	Resistant	Resistant	Resistant	Resistant	Resistant	Resistant	Resistant	Resistant	Resistant	Resistant	Resistant	Resistant	Resistant	Resistant	Resistant	Resistant	Resistant	Resistant	Resistant	Resistant	Resistant	Resistant	Resistant	Resistant	Resistant	Resistant	Sensitive	Resistant	Resistant	Resistant	Resistant	Resistant	Resistant	Resistant	Resistant	Resistant	Resistant	Resistant	Resistant	Resistant	Resistant	Resistant	Resistant	Sensitive	Resistant	Resistant
AM1903KF015	Resistant	Resistant	Sensitive	Sensitive	Resistant	Sensitive	Resistant	Resistant	Sensitive	Sensitive	Resistant	Sensitive	Resistant	Resistant	Resistant	Resistant	Resistant	Resistant	Resistant	Resistant	Resistant	Resistant	Resistant	Resistant	Resistant	Resistant	Resistant	Resistant	Resistant	Resistant	Resistant	Sensitive	Sensitive	Resistant	Sensitive	Resistant	Sensitive	Resistant	Resistant	Resistant	Resistant	Resistant	Resistant	Resistant	Resistant	Resistant	Resistant	Resistant	Resistant
AM1903KF016	Resistant	Resistant	Resistant	Resistant	Resistant	Resistant	Resistant	Resistant	Resistant	Resistant	Resistant	Resistant	Resistant	Resistant	Resistant	Resistant	Resistant	Resistant	Resistant	Resistant	Resistant	Resistant	Resistant	Resistant	Resistant	Resistant	Resistant	Resistant	Resistant	Resistant	Resistant	Resistant	Resistant	Resistant	Resistant	Resistant	Resistant	Resistant	Resistant	Resistant	Resistant	Resistant	Resistant	Resistant	Resistant	Resistant	Resistant	Resistant	Resistant
AM1903KF017	Sensitive	Sensitive	Sensitive	Sensitive	Sensitive	Sensitive	Sensitive	Sensitive	Sensitive	Sensitive	Sensitive	Sensitive	Sensitive	Sensitive	Sensitive	Sensitive	Sensitive	Sensitive	Sensitive	Sensitive	Sensitive	Sensitive	Sensitive	Resistant	Resistant	Resistant	Resistant	Sensitive	Resistant	Resistant	Sensitive	Resistant	Sensitive	Resistant	Sensitive	Resistant	Resistant	Resistant	Resistant	Resistant	Resistant	Resistant	Sensitive	Resistant	Sensitive	Sensitive	Sensitive	Resistant	Sensitive
AM1903KF018	Sensitive	Resistant	Resistant	Resistant	Sensitive	Sensitive	Sensitive	Sensitive	Sensitive	Sensitive	Sensitive	Sensitive	Sensitive	Resistant	Sensitive	Sensitive	Sensitive	Sensitive	Sensitive	Sensitive	Resistant	Sensitive	Resistant	Resistant	Resistant	Resistant	Resistant	Resistant	Resistant	Resistant	Resistant	Resistant	Sensitive	Resistant	Sensitive	Resistant	Sensitive	Resistant	Resistant	Resistant	Resistant	Resistant	Sensitive	Resistant	Resistant	Resistant	Sensitive	Resistant	Sensitive
AM1903KF019	Sensitive	Resistant	Sensitive	Sensitive	Sensitive	Sensitive	Sensitive	Sensitive	Sensitive	Sensitive	Sensitive	Sensitive	Sensitive	Sensitive	Sensitive	Sensitive	Sensitive	Sensitive	Sensitive	Sensitive	Resistant	Sensitive	Sensitive	Resistant	Sensitive	Sensitive	Sensitive	Sensitive	Resistant	Resistant	Resistant	Resistant	Sensitive	Resistant	Sensitive	Resistant	Sensitive	Resistant	Resistant	Resistant	Resistant	Resistant	Sensitive	Resistant	Resistant	Resistant	Sensitive	Resistant	Sensitive
AM1903KF020	Sensitive	Sensitive	Sensitive	Sensitive	Sensitive	Sensitive	Sensitive	Sensitive	Sensitive	Sensitive	Sensitive	Sensitive	Sensitive	Sensitive	Sensitive	Sensitive	Sensitive	Sensitive	Sensitive	Sensitive	Sensitive	Sensitive	Sensitive	Sensitive	Sensitive	Sensitive	Sensitive	Sensitive	Sensitive	Sensitive	Sensitive	Sensitive	Sensitive	Resistant	Sensitive	Resistant	Sensitive	Resistant	Resistant	Resistant	Resistant	Resistant	Sensitive	Resistant	Sensitive	Resistant	Sensitive	Resistant	Sensitive
[truncated: 23 more columns]
